# Supplementary material for: A toolkit for converting Gal4 into LexA and Flippase transgenes in Drosophila
Source: G3 (Bethesda). 2023 Jan 6;13(3):jkad003. doi: 10.1093/g3journal/jkad003 (PMC9997562; doi:10.1093/g3journal/jkad003)
Supplement: jkad003_Supplementary_Data [file jkad003_supplementary_data.zip]

Archive with 3 entries (3 files):
- Figure_S1_G3-2022-404030.pdf
- Figure_S2_G3-2022-404030.pdf
- Reagent_table_G3-2022-404030.xlsx
