# Supplementary material for: A toolkit for converting Gal4 into LexA and Flippase transgenes in Drosophila
Source: G3 (Bethesda). 2023 Jan 6;13(3):jkad003. doi: 10.1093/g3journal/jkad003 (PMC9997562; doi:10.1093/g3journal/jkad003)
Supplement: jkad003_Supplementary_Data [file jkad003_supplementary_data.zip › Reagent_table_G3-2022-404030.xlsx]

## Sheet: Reagents Table
Data type	Experimental species	Symbol/name used in publication	Source – public	Source – published	Source – unpublished	Identifiers	New reagent	Comments
Data type (mandatory) Duplicate rows as needed. Order is flexible, but row titles must be preserved.	Experimental species (mandatory, "NA" okay)	Symbol/name used in publication (mandatory)	Source – public [stock center; company, data repository] (one of D,E,F mandatory)	Source -- published [PMID or 'this paper'] (one of D,E,F mandatory)	Source – unpublished [description, incl. lab of origin] (one of D,E,F mandatory)	Identifiers [format as ID_source:identifier] Separate multiple entries with semi-colon, space	New reagent (mandatory for new entities) Description, progenitor(s)	Comments (optional) Genotypes, purpose of reagent, additional information
gene (source not applicable)	NA		NA	NA	NA
strain, strain_background	NA
	Drosophila Melanogaster	esg-Gal4	KYOTO Stock Center (DGRC)			DGRC 104863		GawBNP5130
	Drosophila Melanogaster	Mef2-Gal4	Bloomington Drosophila Stock Center			RRID:BDSC_27390		Gal4-Mef2.R
	Drosophila Melanogaster	Dcg-Gal4		PMID: 30157423				Dcg-Gal4
	Drosophila Melanogaster	wg-Gal4			Xinhua Lin
	Drosophila Melanogaster	R16D01-Gal4	Bloomington Drosophila Stock Center			RRID:BDSC_48722
	Drosophila Melanogaster	R28E04-Gal4	Bloomington Drosophila Stock Center			RRID:BDSC_45169
	Drosophila Melanogaster	OK317-Gal4	Bloomington Drosophila Stock Center			RRID:BDSC_26160		GawBVGlut[OK371]
	Drosophila Melanogaster	OK319		PMID: 17079654
	Drosophila Melanogaster	RabX4-Gal4	Bloomington Drosophila Stock Center			RRID:BDSC_51602
	Drosophila Melanogaster	repo-Gal4	Bloomington Drosophila Stock Center			RRID:BDSC_7415
	Drosophila Melanogaster	nos-Cas9	Bloomington Drosophila Stock Center			RRID:BDSC_54591		nos-Cas9.PZH-2A
	Drosophila Melanogaster	bam-Cas9-P2A-Cas9		PMID: 31799604				bamP(898)-Cas9-P2A-Flp
	Drosophila Melanogaster	10XUAS-IVS-mCD8::RFP 13XLexAop2-mCD8::GFP; CoinFLP-LexA::GAD.GAL4	Bloomington Drosophila Stock Center			RRID:BDSC_58754
	Drosophila Melanogaster	Tub>STOP>LexA:VP16	Bloomington Drosophila Stock Center			RRID:BDSC_90891
	Drosophila Melanogaster	UAS-GFP	Bloomington Drosophila Stock Center			RRID:BDSC_6874		UAS-2xEGFPAH2
	Drosophila Melanogaster	UAS-mGFP		PMID: 21606367		RRID:BDSC_35838		UAS-CD4-tdGFP
	Drosophila Melanogaster	UAS-nGFP	Bloomington Drosophila Stock Center			RRID:BDSC_4775		UAS-GFP.nls14
	Drosophila Melanogaster	13XLexAop2-6XGFP	Bloomington Drosophila Stock Center			RRID:BDSC_52266
	Drosophila Melanogaster	13XLexAop2-mGFP		PMID: 28874572		RRID:BDSC_77136		13XLexAop2-CD4-tdGFP
	Drosophila Melanogaster	13XLexAop2-nGFP		This paper				13XLexAop2-GFPnls-PESTVK33
	Drosophila Melanogaster	DONR(T2A-LexAGAD)		This paper				HACK(Gal4)-DONR(T2A-LexAGAD)attP40 & HACK(Gal4)-DONR(T2A-LexAGAD)VK27
genetic reagent (in whole organism)	Drosophila Melanogaster	DONR(T2A-Flp1)		This paper				HACK(Gal4)-DONR(T2A-Flp1)attP40 & HACK(Gal4)-DONR(T2A-Flp1)VK27
cell line	NA
transfected construct (in cell line)	NA
	mouse	NC82	Developmental Studies Hybridoma Bank			RRID:AB_2314866		1:100 dilution
antibody	donkey	Cy5 Donkey Anti-Mouse IgG (H+L)	Jackson ImmunoResearch Laboratories			RRID:AB_2340819		1:400 dilution
	NA	pAC-CR7T-gRNA2.1-nlsBFP		PMID: 33782117		RRID:Addgene_170515
	NA	pGC(2.1)-U6.3		PMID: 33782117		RRID:Addgene_170516
	NA	pAPLO		PMID: 28874572		RRID:Addgene_112805
	NA	pIHEU-AV_sfGFP		PMID: 30157423
		pDEST-APIC-Flp1		PMID: 28874572		RRID:Addgene_112806
	NA	pHACK(Gal4)-DONR(T2A-Cas9)		PMID: 33782117		RRID:Addgene_194768
	NA	pHACK(Gal4)-DONR(T2A-LexAGAD)		This paper		RRID:Addgene_194769
		pHACK(Gal4)-DONR(T2A-Flp1)		This paper		RRID:Addgene_194770
recombinant DNA reagent	NA	pAPLO-GFPnls-PEST		This paper
sequence-based reagent	NA
peptide, recombinant protein	NA
large-scale dataset	NA
commercial assay	NA
chemical compound, drug	NA	DAPI (4',6-Diamidino-2-Phenylindole)	ThermoFisher Scientific			Catalog number: D1306		1:36000
	NA	Fiji	https://fiji.sc/
	NA	R	https://www.r-project.org/
	NA	Adobe Photoshop	Adobe
software, algorithm	NA	Adobe Illustrator	Adobe
other	NA	NEBuilder® HiFi DNA Assembly Master Mix	New England Biolabs Inc.			#E2621
